# Supplementary material for: The Pharmacological Evidences for the Involvement of AhR and GPR35 Receptors in Kynurenic Acid-Mediated Cytokine and Chemokine Secretion by THP-1-Derived Macrophages
Source: Molecules. 2025 Jul 26;30(15):3133. doi: 10.3390/molecules30153133 (PMC12348619; doi:10.3390/molecules30153133)
Supplement: Supplementary file 1 [file molecules-30-03133-s001.zip]

Archive with 1 entries (1 files):
- molecules-3762872-supplementary.pdf
